# Supplementary material for: Slight Temperature Deviation during a 56-Day Storage Period Does Not Affect the Microbiota of Fresh Vacuum-Packed Pork Loins
Source: Foods. 2023 Apr 19;12(8):1695. doi: 10.3390/foods12081695 (PMC10138144; doi:10.3390/foods12081695)
Supplement: Supplementary file 1 [file foods-12-01695-s001.zip]

Archive with 1 entries (1 files):
- foods-2339275-supplementary.pdf
